# Supplementary material for: Human endogenous oxytocin and its neural correlates show adaptive responses to social touch based on recent social context
Source: eLife. 2023 May 9;12:e81197. doi: 10.7554/eLife.81197 (PMC10168694; doi:10.7554/eLife.81197)
Supplement: Source code 1. [file elife-81197-code1.zip]

Archive with 1 entries (1 files):
- 18-06-2022-RA-eLife-81197/AFNI_peak_script.txt
